# Supplementary material for: Randomized Controlled Trial for Promotion of Healthy Eating in Older Adults by Increasing Consumption of Plant-Based Foods: Effect on Inflammatory Biomarkers
Source: Nutrients. 2021 Oct 24;13(11):3753. doi: 10.3390/nu13113753 (PMC8623008; doi:10.3390/nu13113753)
Supplement: Supplementary file 1 [file nutrients-13-03753-s001.zip]

Archive with 1 entries (1 files):
- nutrients-1417947-supplementary.pdf
